# Supplementary material for: Dogs distinguish authentic human emotions without being empathic
Source: Anim Cogn. 2024 Sep 21;27(1):60. doi: 10.1007/s10071-024-01899-x (PMC11416375; doi:10.1007/s10071-024-01899-x)
Supplement: Supplementary file 3 — Supplementary Material 3 [file 10071_2024_1899_MOESM3_ESM.xlsx]

## Sheet: EmotRecog_Training_all_data(2)
dog_subject	Condition	Emotion_scala	Freq_gaze	Freq_jump	Freq_noise	Freq_touch	Seat_Command_Given	Seat_Command_Obeyed	Seat_Command_Per	If_jump	If_noise	If_tailwag	If_laydown	Overall_Success_Line	filter_$
Aiden	1	9	30	2	5	23	6	6	1	1	1	1	0	0	0
Aiden	2	2	22	0	0	13	10	5	0.5	0	0	1	0	1	1
Anton	1	8	17	0	0	3	3	3	1	0	0	1	0	0	0
Anton	4	7	25	0	0	8	7	7	1	0	0	1	1	0	0
Aslan	1	9	11	0	0	4	23	0	0	0	0	1	1	0	0
Aslan	3	8	13	0	0	8	21	0	0	0	0	1	1	0	0
Asuka	1	5	16	6	1	13	2	2	1	1	1	1	1	0	0
Asuka	3	7	21	7	1	15	11	8	0.727273	1	1	1	0	3	0
Bakú	1	5	19	0	3	20	4	4	1	0	1	1	0	0	0
Bakú	4	4	15	1	9	25	3	3	1	1	1	1	0	0	0
Bella	1	5	12	0	0	4	2	0	0	0	0	1	0	0	0
Bella	3	3	11	0	10	5	6	1	0.166667	0	1	1	0	0	0
Bigfoot	1	8	15	0	1	18	12	10	0.833333	0	1	1	0	0	0
Bigfoot	4	9	20	3	0	15	8	5	0.625	1	0	1	0	2	0
Bill	1	5	23	2	4	23	4	3	0.75	1	1	1	0	4	0
Bill	3	8	26	0	9	23	11	9	0.818182	0	1	1	0	8	0
Bjarne	1	6	23	1	34	24	6	6	1	1	1	1	1	1	0
Bjarne	4	5	32	3	29	32	13	12	0.923077	1	1	1	0	0	0
Blue	1	6	25	2	0	3	12	11	0.916667	1	0	1	0	2	0
Blue	3	6	27	1	0	1	8	6	0.75	1	0	1	0	2	0
Caja	1	4	13	0	9	30	11	2	0.181818	0	1	1	0	0	0
Caja	4	4	19	0	9	33	2	1	0.5	0	1	1	0	0	0
Calle	1	9	18	1	20	34	7	3	0.428571	1	1	1	0	0	0
Calle	4	9	16	3	16	31	7	6	0.857143	1	1	1	0	0	0
Carlei	1	8	15	0	0	5	6	6	1	0	0	1	0	0	0
Carlei	3	10	10	1	0	7	3	2	0.666667	1	0	1	0	2	0
Charlie	1	6	38	3	1	38	0	0		1	1	1	1	0	0
Charlie	2	0	32	4	2	25	1	1	1	1	1	1	1	0	1
Coco	1	7	23	0	2	0	9	8	0.888889	0	1	1	1	1	0
Coco	2	3	17	2	2	1	8	6	0.75	1	1	1	1	2	1
Cora	1	5	21	0	6	1	6	6	1	0	1	1	0	0	0
Cora	3	10	18	0	3	11	6	6	1	0	1	1	0	1	0
Dakota	1	6	20	0	0	13	10	10	1	0	0	0	1	8	0
Dakota	3	7	18	0	0	11	11	8	0.727273	0	0	0	1	8	0
Dala	1	9	30	0	0	29	14	8	0.571429	0	0	1	1	2	0
Dala	3	9	19	0	0	26	12	2	0.166667	0	0	1	1	0	0
Dami	1	6	34	0	0	23	10	2	0.2	0	0	1	0	0	0
Dami	2	4	31	0	2	21	11	5	0.454545	0	1	1	0	0	1
Dexter	1	7	26	0	0	2	14	14	1	0	0	1	0	3	0
Dexter	4	7	20	0	0	3	15	15	1	0	0	1	0	3	0
Elly	1	7	25	4	0	8	10	8	0.8	1	0	1	0	0	0
Elly	4	4	31	5	0	9	8	5	0.625	1	0	1	0	4	0
Elsa	1	7	24	6	8	17	10	8	0.8	1	1	1	0	0	0
Elsa	4	4	25	9	11	4	8	4	0.5	1	1	1	0	0	0
Emma H	1	9	31	0	0	20	10	9	0.9	0	0	1	0	18	0
Emma H	2	7	28	0	0	22	10	4	0.4	0	0	1	0	15	1
Emma P	1	8	30	0	11	4	2	2	1	0	1	0	1	0	0
Emma P	3	9	25	0	3	5	3	3	1	0	1	0	1	2	0
Emma W	1	7	43	0	17	0	21	21	1	0	1	1	0	27	0
Emma W	3	10	40	0	16	0	26	25	0.961538	0	1	1	0	46	0
Fernando	1	7	36	4	0	6	5	3	0.6	1	0	1	1	0	0
Fernando	2	5	36	3	0	5	8	3	0.375	1	0	1	1	0	1
Fester	1	5	9	0	4	5	8	3	0.375	0	1	1	0	0	0
Fester	3	5	4	0	0	7	7	2	0.285714	0	0	1	0	0	0
Fiete R	1	8	26	8	2	32	17	11	0.647059	1	1	1	0	7	0
Fiete R	4	5	23	8	5	33	16	10	0.625	1	1	1	0	4	0
Fiete S	1	5	30	2	0	17	13	10	0.769231	1	0	1	1	1	0
Fiete S	4	6	23	0	0	16	12	11	0.916667	0	0	1	1	3	0
Filou	1	5	14	0	0	16	10	9	0.9	0	0	1	1	3	0
Filou	4	7	16	0	0	20	10	9	0.9	0	0	1	0	5	0
Fine	1	6	8	0	0	2	10	5	0.5	0	0	1	1	1	0
Fine	2	2	10	0	0	3	7	7	1	0	0	1	1	1	1
Franzi	1	2	13	0	0	5	1	0	0	0	0	0	1	0	0
Franzi	3	5	22	0	0	10	2	0	0	0	0	0	1	0	0
Frieda	1	10	36	0	0	23	4	4	1	0	0	1	0	0	0
Frieda	2	3	33	0	0	27	6	6	1	0	0	1	0	2	1
Herrmann	1	5	47	0	28	29	11	11	1	0	1	1	0	0	0
Herrmann	4	5	28	0	21	25	11	10	0.909091	0	1	1	0	0	0
Hilda	1	8	19	2	0	4	2	1	0.5	1	0	1	1	0	0
Hilda	2	6	15	0	0	5	2	1	0.5	0	0	1	1	0	1
Hjalti	1	8	21	0	5	28	3	2	0.666667	0	1	1	0	3	0
Hjalti	4	9	28	1	18	19	12	6	0.5	1	1	1	0	5	0
Holmes	1	7	19	0	0	24	3	2	0.666667	0	0	1	0	1	0
Holmes	2	4	24	0	0	22	9	3	0.333333	0	0	1	0	2	1
Hona	1	9	26	0	0	11	15	11	0.733333	0	0	1	0	3	0
Hona	4	7	21	1	0	3	8	8	1	1	0	1	0	1	0
Ida	1	8	29	0	0	11	17	15	0.882353	0	0	1	0	3	0
Ida	4	7	26	0	0	7	9	6	0.666667	0	0	1	0	4	0
Jacky	1	10	15	0	0	24	11	3	0.272727	0	0	0	0	5	0
Jacky	4	10	11	0	0	6	11	3	0.272727	0	0	0	0	6	0
Jago	1	5	37	7	0	23	9	9	1	1	0	1	1	6	0
Jago	2	6	38	1	0	15	13	9	0.692308	1	0	1	0	8	1
Josi	1	5	5	1	1	27	25	7	0.28	1	1	1	1	1	0
Josi	2	4	5	6	1	30	23	8	0.347826	1	1	0	1	0	1
Karl	1	10	22	0	0	10	9	4	0.444444	0	0	1	0	5	0
Karl	4	10	21	1	1	10	9	4	0.444444	1	1	0	0	4	0
Kira	1	6	15	0	1	2	5	2	0.4	0	1	1	1	0	0
Kira	2	4	12	0	0	1	7	2	0.285714	0	0	1	1	1	1
Laika	1	10	27	0	0	15	8	8	1	0	0	1	0	8	0
Laika	4	10	25	1	0	13	8	6	0.75	1	0	1	0	6	0
Lilly	1	6	47	1	5	15	7	7	1	1	1	1	0	28	0
Lilly	2	2	36	0	2	20	3	3	1	0	1	1	0	21	1
Linux	1	7	30	0	2	28	12	8	0.666667	0	1	1	0	2	0
Linux	3	9	23	0	0	16	13	5	0.384615	0	0	1	1	4	0
Lisa	1	5	33	0	0	9	9	9	1	0	0	1	0	2	0
Lisa	3	5	27	3	3	9	6	5	0.833333	1	1	1	1	1	0
Lucy	1	7	18	1	2	5	11	7	0.636364	1	1	1	1	5	0
Lucy	4	8	13	1	17	22	8	3	0.375	1	1	1	1	9	0
Luna M	1	7	25	8	1	12	10	10	1	1	1	1	0	8	0
Luna M	3	8	33	1	1	10	11	9	0.818182	1	1	1	0	7	0
Luna P	1	8	25	0	0	3	10	9	0.9	0	0	1	0	0	0
Luna P	2	7	30	0	0	4	11	9	0.818182	0	0	1	0	1	1
Luna T	1	9	33	0	0	34	14	14	1	0	0	1	0	6	0
Luna T	2	1	29	3	0	27	13	11	0.846154	1	0	1	0	2	1
Lupo	1	5	29	0	0	5	12	9	0.75	0	0	1	1	1	0
Lupo	2	5	15	0	0	24	3	1	0.333333	0	0	1	1	0	1
Lusi	1	5	39	0	5	9	9	9	1	0	1	1	0	6	0
Lusi	4	5	48	2	4	5	16	12	0.75	1	1	1	0	4	0
Maya B	1	7	29	0	1	11	5	3	0.6	0	1	1	0	0	0
Maya B	2	2	28	0	2	13	7	4	0.571429	0	1	1	0	0	1
Maya G	1	5	26	4	0	20	11	10	0.909091	1	0	1	0	2	0
Maya G	4	6	30	3	0	14	13	10	0.769231	1	0	1	1	1	0
Nala	1	5	26	0	0	0	10	10	1	0	0	1	0	5	0
Nala	2	4	17	0	0	0	15	13	0.866667	0	0	1	0	6	1
Nana	1	6	34	13	1	9	9	7	0.777778	1	1	1	0	7	0
Nana	3	8	36	8	3	7	9	6	0.666667	1	1	1	0	8	0
Nandi	1	10	11	3	0	4	11	4	0.363636	1	0	1	1	0	0
Nandi	2	10	15	3	0	6	3	3	1	1	0	1	0	0	1
Nero	1	7	33	5	0	18	10	9	0.9	1	0	1	0	2	0
Nero	4	7	36	3	0	20	13	11	0.846154	1	0	1	0	0	0
Newton	1	8	33	4	7	25	0	0		1	1	1	1	0	0
Newton	3	8	37	7	5	28	0	0		1	1	1	1	3	0
Nigel	1	9	13	2	1	4	9	9	1	1	1	1	0	4	0
Nigel	4	8	17	7	7	10	9	9	1	1	1	1	0	4	0
Peanut	1	8	17	0	0	27	0	0		0	0	1	0	0	0
Peanut	3	8	20	0	0	25	6	2	0.333333	0	0	1	0	0	0
Perrito	1	8	33	1	0	17	11	7	0.636364	1	0	1	0	18	0
Perrito	2	1	29	0	0	16	11	6	0.545455	0	0	1	0	15	1
Quincy1	1	5	20	0	0	3	7	5	0.714286	0	0	1	0	1	0
Quincy1	3	9	20	0	0	3	2	2	1	0	0	1	0	0	0
Quincy2	1	9	16	0	0	16	11	4	0.363636	0	0	1	0	0	0
Quincy2	4	9	11	0	0	22	7	2	0.285714	0	0	1	0	0	0
Seppl	1	7	20	0	0	0	6	6	1	0	0	0	0	0	0
Seppl	4	7	17	0	0	0	2	2	1	0	0	0	0	0	0
Sola	1	8	23	13	0	20	11	11	1	1	0	1	0	0	0
Sola	3	8	19	10	2	20	7	4	0.571429	1	1	1	0	0	0
Spot	1	6	26	0	0	22	3	2	0.666667	0	0	1	0	6	0
Spot	3	8	21	0	0	28	5	5	1	0	0	1	0	7	0
Taffi	1	5	33	0	29	0	8	8	1	0	1	1	0	0	0
Taffi	2	6	36	0	28	0	9	5	0.555556	0	1	1	0	0	1
Teddy	1	7	24	0	0	19	8	7	0.875	0	0	1	0	0	0
Teddy	2	8	30	0	0	28	12	8	0.666667	0	0	1	0	0	1
Tito	1	6	26	0	1	33	5	2	0.4	0	1	0	0	0	0
Tito	3	7.5	22	0	1	24	6	4	0.666667	0	1	0	0	0	0
Violetta	1	5	31	0	0	0	13	13	1	0	0	1	0	12	0
Violetta	2	6	29	0	0	1	11	11	1	0	0	1	0	9	1
Wiliam	1	8	23	0	0	32	8	8	1	0	0	1	0	6	0
Wiliam	2	4	26	3	1	30	14	13	0.928571	1	1	1	0	5	1
Xenia	1	7	11	0	0	4	1	1	1	0	0	1	1	0	0
Xenia	3	8	7	0	0	9	4	4	1	0	0	1	1	0	0
Yoshi	1	9	21	0	0	2	16	15	0.9375	0	0	1	0	9	0
Yoshi	2	7	15	0	3	3	16	16	1	0	1	1	0	5	1
Zeno	1	4	29	0	9	22	3	2	0.666667	0	1	1	0	0	0
Zeno	2	6	28	0	9	18	4	0	0	0	1	1	1	0	1
